# Supplementary material for: Enhancing maize phosphorus uptake with optimal blends of high and low-concentration phosphorus fertilizers
Source: Front Plant Sci. 2024 Aug 14;15:1451073. doi: 10.3389/fpls.2024.1451073 (PMC11349670; doi:10.3389/fpls.2024.1451073)
Supplement: Supplementary file 1 [file Datasheet1.xlsx]

## Sheet:  Shoot biomass
Soil	Treatments	Average (g pot-1)	SD
Acidic soil	CK	0.85	0.16
	100% CMP	1.75	0.29
	70%CMP+30%DAP	2.9	0.48
	50%CMP+50%DAP	4.5	0.56
	30%CMP+70%DAP	5.07	0.37
	100% DAP	5.03	0.47
Alkaline soil	CK	2.42	0.48
	100% SSP	3.58	0.29
	70%SSP+30%MAP	4.68	0.37
	50%SSP+50%MAP	5.74	0.36
	30%SSP+70%MAP	6.18	0.21
	100% MAP	6.41	0.66

## Sheet: shoot P content
Soil	Treatments	Average (g pot-1)	SD
Acidic soil	CK	0.105187	0.026182
	100% CMP	0.25846	0.0327979
	70%CMP+30%DAP	0.488407	0.0490325
	50%CMP+50%DAP	0.967876	0.0984929
	30%CMP+70%DAP	1.00306	0.136433
	100% DAP	1.15138	0.202087
Alkaline soil	CK	0.459364	0.0904563
	100% SSP	0.703245	0.081655
	70%SSP+30%MAP	0.865375	0.118721
	50%SSP+50%MAP	1.18524	0.067333
	30%SSP+70%MAP	1.19676	0.105428
	100% MAP	1.21426	0.255265

## Sheet: Root biomass
Soil	Treatments	Average (g plant-1)	SD
Acidic soil	CK	0.14	0.03
	100% CMP	0.51	0.05
	70%CMP+30%DAP	0.81	0.03
	50%CMP+50%DAP	0.96	0.11
	30%CMP+70%DAP	1	0.09
	100% DAP	1.02	0.13
Alkaline soil	CK	0.49	0.05
	100% SSP	0.67	0.11
	70%SSP+30%MAP	0.71	0.08
	50%SSP+50%MAP	0.98	0.08
	30%SSP+70%MAP	1.04	0.1
	100% MAP	1.13	0.12

## Sheet: Root length 
Soil	Treatments	Average (m plant-1)	SD
Acidic soil	CK	18.2648	0.86342
	100% CMP	32.4897	2.797
	70%CMP+30%DAP	48.4925	1.9627
	50%CMP+50%DAP	59.0567	6.42374
	30%CMP+70%DAP	61.3802	4.77495
	100% DAP	62.6821	7.43624
Alkaline soil	CK	31.3446	4.37246
	100% SSP	43.8618	2.74115
	70%SSP+30%MAP	47.0527	3.23383
	50%SSP+50%MAP	71.679	4.54251
	30%SSP+70%MAP	75.239	4.28724
	100% MAP	77.5629	2.11391

## Sheet: Pi fraction
Soil	Treatments	H2O-Pi (mg kg-1)	SD	NaHCO3-Pi (mg kg-1)	SD	NaOH-Pi (mg kg-1)	SD	HCl-Pi (mg kg-1)	SD	Residual-P (mg kg-1)	SD
Acidic soil	CK	2.64	0.55	12.49	2.41	61.5	9.79	103.88	3.82	327.04	13.46
	100% CMP	6.06	1.37	16.67	2.89	76.1	12.7	114	4.8	375.58	17.47
	70%CMP+30%DAP	9	1.46	21.22	1.01	86.08	7.77	126.81	8.11	386.57	32.2
	50%CMP+50%DAP	13.6	0.89	32.52	0.22	112.42	7.16	129.76	8.11	437.64	12.05
	30%CMP+70%DAP	14.39	1.57	32.71	2.99	109.55	5.13	137.83	10.99	435.67	16.08
	100% DAP	14.49	1.9	34.64	0.46	121.28	9.71	154.71	12.33	419.48	34.65
Alkaline soil	CK	7.94	1.97	10.3	0.33	84.85	5.4	222.09	4.05	566.93	32.5
	100% SSP	7.4	1.26	12.86	2.24	102.9	2.43	223.93	1.43	559.79	40.9
	70%SSP+30%MAP	8.44	1.28	17.36	1.57	116.08	1.51	229.09	3.38	544.58	45.98
	50%SSP+50%MAP	19.28	1.41	37.68	1.94	115.53	3.36	222.03	5.73	682.03	9.73
	30%SSP+70%MAP	19.71	1.86	36.86	3.09	113.2	4.27	222.93	4.56	684.98	10.89
	100% MAP	22.24	1.37	37.14	1.67	118.52	1.26	224.92	4.7	683.7	12.98
